# Supplementary material for: The Impact of Cardiac Telerehabilitation on Health-Related Quality of Life in Patients Undergoing Percutaneous Coronary Intervention (PCI): A Systematic Review Protocol
Source: Nurs Rep. 2024 Dec 13;14(4):3984–92. doi: 10.3390/nursrep14040291 (PMC11676307; doi:10.3390/nursrep14040291)
Supplement: Supplementary file 1 [file nursrep-14-00291-s001.zip]

Archive with 1 entries (1 files):
- nursrep-3308679-supplementary.pdf
